# Supplementary material for: Fermented Plant-Based Foods and Postbiotics for Glycemic Control—Microbial Biotransformation of Phytochemicals
Source: Molecules. 2026 Jan 20;31(2):360. doi: 10.3390/molecules31020360 (PMC12844311; doi:10.3390/molecules31020360)
Supplement: Supplementary file 1 [file molecules-31-00360-s001.zip]

Archive with 1 entries (1 files):
- molecules-4021940-supplementary.pdf
